# Supplementary material for: Maggot Extract Inhibits Cell Migration and Tumor Growth by Targeting HSP90AB1 in Ovarian Cancer
Source: J Clin Med. 2022 Oct 25;11(21):6271. doi: 10.3390/jcm11216271 (PMC9657850; doi:10.3390/jcm11216271)
Supplement: Supplementary file 1 [file jcm-11-06271-s001.zip]

Archive with 1 entries (1 files):
- jcm-1894822-supplementary.pdf
